# Supplementary material for: Repair of G1 induced DNA double-strand breaks in S-G2/M by alternative NHEJ
Source: Nat Commun. 2020 Oct 16;11:5239. doi: 10.1038/s41467-020-19060-w (PMC7567796; doi:10.1038/s41467-020-19060-w)
Supplement: Supplementary file 4 — Source Data [file 41467_2020_19060_MOESM4_ESM.xlsx]

## Sheet: Fig 1B
S-phase cells (%)	# clone	NT	ABLKi	1d	2d	3d	4d	5d
WT	12095	57.3	0.2	1.2	36.9	41.8	49.6	40.7
	12096	60.4	0.3	0.4	25.7	39.3	49.1	53.9
	12095	57.4	0.2	8.5	29.5	41.3	67.7	63.9
	12095		1.1		28	26.1	44.3
	12095	45.8	0.4	2.2		21
	12095		0		15.6	41.7	38.7
	12095		0		14.4	21.9	47.4
p53-/-	15307	77.4	0	3.2	30.8	50	50.4	49.7
	15307	72.1	0.3	4.4	39.9	59.1	58.8	60
	6920.1	67.9	0.2	2.8	28.6	61.1	59.6	57.8
	15307	68.3	0.7				56.4
	6920.1	66	0.01				52
	15307	61.6	0.2				57.2
Xrcc4-/-	Xr95_22	70.8	0	1.1	0.8	1.1	3	1
	Xr95-50	52.3	0	0.5	1	1.8	3.1	2.8
	Xr95-22	57.7	0	2.9	4	4	4	6
	Xr95_23	77.5	0		0.1	0.9	2.5	0.1
	Xr95_22		0					5.9
	Xr95_23		0.1					0.1
Xrcc4-/- p53-/-	Xr15307-3	56.6	0.7	2.1	28.7	49	45.9	58.6
	Xr15307-3	63.3	0.5	0.2	21.4	62.2	63.4	67.8
	Xr15307-11	63	0.1	5.1	21.2	46.3	56.6	64.7
	Xr15307-3	55.4				35.3	64	65.2
	Xr15307-11	68	0.9	2.3	17.7		32.9	38.2
	Xr15307-11	54.1	0.4		28.8	44	39	44.4

## Sheet: Fig 1E,3B,Supp Figure 6B,9B
% All	Xrcc4-/- ABLki (#4)	Xrcc4-/- p53-/- ABLKi (#3)	Xrcc4-/- p53-/- Re (#6)	WT ABLki (#4)	WT Re (#5)	p53-/- ABLki (#3)	p53-/- Re (#3)
Jk4-Vks joins (%)	0.016	0.029	3.409	12.61	3.57	8.41	27.29
IgkJ4-Igh/Igl joins (%)	0.0001	0.0002	0.132	0.003	0.002	0.002	0.035

## Sheet: Fig 5B,Supp Figure 14B
		Rel.Quant	IL2 Rel. Quant	Normalize to IL2	Normalize to NT
WT (12095)	NT	1	11.38	0.0878735	1
	ABLKi	0.04	11.19	0.00357462	0.0406792
	1d	1.1	10.55	0.104265	1.18654
	2d	1.07	10.5	0.101905	1.15968
	3d	1.8	11.03	0.163191	1.85712
	4d	4.2	10.86	0.38674	4.4011
p53-/- (15307)	NT	1	11	0.0909091	1
	ABLKi	0.04	10.87	0.00367985	0.0404784
	1d	0.41	10.6	0.0386792	0.425472
	2d	0.8	10	0.08	0.88
	3d	1.63	10.2	0.159804	1.75784
	4d	3.47	10.2	0.340196	3.74216
Xrcc4-/- p53-/- (Xr15307-3)	NT	1	10	0.1	1
	ABLKi	0.01	9	0.00111111	0.0111111
	1d	0.64	9.9	0.0646465	0.646465
	2d	1.95	9.5	0.205263	2.05263
	3d	1.87	9.3	0.201075	2.01075
	4d	2.57	10.3	0.249515	2.49515
Xrcc4-/- p53-/- (Xr15307-11)	NT	1	6.45	0.155039	1
	ABLKi	0.01	6.56	0.00152439	0.00983232
	1d	1.12	6.1	0.183607	1.18426
	2d	1.7	6	0.283333	1.8275
	3d	1.6	5.6	0.285714	1.84286
	4d	2.3	6.3	0.365079	2.35476

## Sheet: Fig 5C
		Cell counts (fold change)
Genotype	# clone	ABLKi	Re1d	Re2d	Re3d	Re4d	Re5d	Re6d	Re7d	Re8d
p53-/-	15307 (Exp #1)	1	0.91	1.14	2.08	4.94	17.04
	6920.1 (Exp #1)	1	1	1.33	2.1	6	17.2
	15307 (Exp #5)	1	1.11494	1.67841	2.99716	6.55628	15.298
	6920.1 (Exp #5)	1	1.14458	1.60241	3.31928	7.22431	17.0756
Polq-/- p53-/-	Polq-2-307 (Exp #1)	1	1.02	1.33	2.84	6.86	15.2
	Polq-5-307 (Exp #1)	1	0.86	1.23	2.58	6.58	14.92
	Polq-2-307 (Exp #2)	1	0.97	1.08	1.9	3.69	10.23
	Polq-2-307 (Exp #5)	1	1.05634	1.56984	3.81455	6.67547	14.2612
	Polq-5-307 (Exp #5)	1	1.17333	1.584	3.22667	6.45333	14.1973
Xrcc4-/- p53-/-	Xr15307-3 (Exp #1)	1	0.92	1.22	2.23	5.16	12.2
	Xr15307-11 (Exp #1)	1	0.92	1.26	2.09	4.46	10.04
	Xr15307-3 (Exp #2)	1	1	1.24	2.5	4.68	6.2
	Xr15307-11 (Exp #2)	1	0.96	0.98	1.5	2.9	6.6
	Xr15307-3 (Exp #3)	1	0.941176	1.25882	1.74118	3.29412	7.05882
	Xr15307-11 (Exp #3)	1	1.06667	1.52222	2.11111	4	8
	Xr15307-3 (Exp #4)	1	1.08	1.2	2.06	4.2436	7.004
	Xr15307-11 (Exp #4)	1	0.978947	1	1.28421	2.21053	3.31579
	Xr15307-3 (Exp #5)	1	1.04598	1.44828	2.98851	5.57854	9.18819
	Xr15307-11 (Exp #5)	1	1.0411	1.36986	2.32877	3.83562	5.85436
Xrcc4-/- Polq-/- p53-/-	Polq-2-307-Xr25 (Exp #1)	1	0.95	1.01	1.04	1.22	1.7
	Xr307-3-Polq-35 (Exp #1)	1	1.08	1.32	1.62	1.99	2.56
	Polq-2-307-Xr25 (Exp #2)	1	1	1	0.78	1.16	1.27
	Xr307-3-Polq-35 (Exp #2)	1	0.98	1.07	1.27	1.55	1.68
	Polq-2-307-Xr25 (Exp #3)	1	0.96	1.1	0.99	1.1	1.07	1.05
	Xr307-3-Polq-35 (Exp #3)	1	0.9	0.98	1	1.1	1.5	1.7
	Polq307-2-Xr-211 (Exp #3)	1	0.952941	0.941176	0.941176	0.941176	1.29412	1.41176
	Polq-2-307-Xr25 (Exp #3)	1	1	1	0.9375	1	1	1.025	1.0875	1.1
	Polq307-2-Xr-211 (Exp #3)	1	1	1	1	1	1	1	1	0.990909
	Xr307-3-Polq-35 (Exp #3)	1	1	1	1	1.08333	1.16667	1.16667	1.20833	1.25
	Polq-2-307-Xr25 (Exp #4)	1	0.96875	0.90625	0.9375	0.958333	0.989583	1.14583
	Xr307-3-Polq-35 (Exp #4)	1	1.04854	0.990291	1.06796	1.35922	2.58252	2.99029
	Polq307-2-Xr-211 (Exp #4)	1	0.979592	0.979592	1.02041	1.08163	1.19388	1.32653
	Polq-2-307-Xr25 (Exp #4)	1	1	0.882353	0.941176	1	1	0.988235	0.917647	0.976471
	Polq307-2-Xr-211 (Exp #4)	1	1	1.05556	0.988889	1.06667	1.1	1.1	1	1.11111
	Xr307-3-Polq-35 (Exp #4)	1	1	0.989691	1.03093	1.1134	1.13402	1.03093	1.13402	1.13402
	Polq-2-307-Xr25 (Exp #5)	1	1.09375	1.04688	1.09375	1.21875	1.15625	1.32812	1.09	1.09
	Xr307-3-Polq-35 (Exp #5)	1	0.854167	0.864583	0.90625	0.989583	0.927083	0.6875	0.86	0.93
Xrcc4-/- Polq-/- p53-/- + Xrcc4	Polq-2-307-Xr25+Xrcc4 (Exp #3)	1	1.05263	1.18947	1.36842	1.68421	2.42105
	Xr307-3-Polq-35+Xrcc4 (Exp #3)	1	1.1	1.7	2.5	4.6	8.4
	Polq-2-307-Xr25+Xrcc4 (Exp #4)	1	1.0101	1.0101	1.61616	2.32323	3.63636
	Xr307-3-Polq-35+Xrcc4 (Exp #4)	1	1.04762	1.71429	3.61905	6.03175	9.65079
	Polq-2-307-Xr25+Xrcc4 (Exp #5)	1	1.03	1.12	1.45	2.6	5.05
	Xr307-3-Polq-35+Xrcc4 (Exp #5)	1	0.98	1.6	2.6	4.35	8.33
Rag2-/- Xrcc4-/- Polq-/- p53-/-	X-P-87-4-4-X-3 (Exp #3)	1	1	1	1.05263	1.26316	1.57895	2.52632	6.42105	14.2105
	X-P-87-4-4-X-14 (Exp #3)	1	1	1.17021	1.48936	2.44681	3.29787	5.31915	9.57447	18.1915
	X-P-87-4-4-X-3 (Exp #4)	1	1.08333	1.08333	1.16667	1.29167	1.875	3.75	11.25	18.6
	X-P-87-4-4-X-14 (Exp #4)	1	0.961538	1.03846	0.942308	1.03846	1.48077	3.07692	6.73077	15.2
	X-P-87-4-4-X-3 (Exp #5)	1	1.11111	1.11111	1.25	1.66667	2.5	4.44444	8.88	16.77
	X-P-87-4-4-X-14 (Exp #5)	1	1.01149	1.12644	1.26437	1.82759	2.91954	4.94253	9.43	17.51

## Sheet: Fig 5D
		Dead cells(%)
Genotype	# clone	ABLKi	Re1d	Re2d	Re3d	Re4d	Re5d
p53-/-	15307 (Exp #1)	3.15	3.25	5.38	3.54	4.68	2.94
	6920.1 (Exp #1)	22.7	15.5	19.7	11.5	8.71	5.31
	6920.1 (Exp #2)	8	7.5	10	5.5	2.2	4.2
	15307 (Exp #3)	4.8	7.5	7.3	10	3.6	5
	6920.1 (Exp #4)	10.4	15	19	15	6	5
Polq-/- p53-/-	Polq-2-307 (Exp #1)	1.06		3.61	3.19	3.47	1.55
	Polq-5-307 (Exp #1)	4.13		9.46	6.19	5.53	3.56
	Polq-2-307 (Exp #2)	15.8	9.38	7.14	6.98	6.35	7.62
	Polq-2-307 (Exp #4)	4.15	5.05	5.73	3.38	2.46	2.2
	Polq-5-307 (Exp #4)	6.93	6.78	8.75	5.78	5.51	5.03
Xrcc4-/- p53-/-	Xr15307-3 (Exp #1)	6.95	2.93	6.72	6.82	8.19	5.52
	Xr15307-11 (Exp #1)	10.5	4.54	12.8	10.7	16.4	14.8
	Xr15307-3 (Exp #2)	7.7	5.09	5.35	6.85	7.01	11.2
	Xr15307-11 (Exp #2)	11.7	8.39	7.66	8.17	9.3	11
	Xr15307-3 (Exp #3)	2.44	6.37	5.95	5.67	4.86	3.26
	Xr15307-11 (Exp #3)	3.14	4.69	4.06	4.53	3.98	3.26
	Xr15307-3 (Exp #4)	4.14	4.39	6.66	4.36	7.36	6.94
	Xr15307-11 (Exp #4)	6.6	7.8	10.4	7.36	7.28	5.94
Xrcc4-/- Polq-/- p53-/-	Polq-2-307-Xr25 (Exp #1)	10.6		27.3	28.8	42.1	39
	Xr307-3-Polq-35 (Exp #1)	2.71		8.95	10.3	38.3	43.1
	Polq-2-307-Xr25 (Exp #1)	22	31	39	44	35.2	43.6
	Xr307-3-Polq-35 (Exp #1)	6.3	6.8	20	27.7	28.9	46.7
	Polq307-2-Xr-211 (Exp #1)	22	22.3	34.9	29.4	32.8	50.5
	Xr307-3-Polq-35 (Exp #2)	24.1	18.6	20.2	21.9	40.2	46.4
	Polq-2-307-Xr25 (Exp #2)	24	23	34	32	37	42
	Polq307-2-Xr-211 (Exp #2)	10.5	18.7	29	28.7	35.8	48.7
	Polq-2-307-Xr25 (Exp #3)	14.3	26.2	23.7	20.5	35.2	38.8
	Xr307-3-Polq-35 (Exp #3)	4.9	9.1	13	15.2	30.5	33
	Polq307-2-Xr-211 (Exp #3)	24	20	30	45	58	52
	Polq-2-307-Xr25 (Exp #3)	15.2	15.6	17.3	20.6	26	38.4
	Xr307-3-Polq-35 (Exp #3)	27.4	32.8	32.7	31	42.7	40.2
	Polq-2-307-Xr25 (Exp #4)	17	18	26.8	37	51	48.5
	Xr307-3-Polq-35 (Exp #4)	14	18	20	24	28	36
	Polq-2-307-Xr25 (Exp #4)	13	15.7	19.4	20.8	25.2	45.6
	Xr307-3-Polq-35 (Exp #4)	6.34	9.65	17.4	20.2	23.6	31
	Polq307-2-Xr-211 (Exp #4)	12.5	14.5	32.3	23.6	27.5	26.7
Rag2-/- Xrcc4-/- Polq-/- p53-/-	X-P-87-4-4-X-3 (Exp #3)	9.89	8.84	8.95	6.45	9.37	9.33
	X-P-87-4-4-X-14 (Exp #3)	23.2	23.7	19.9	20.9	11	22.5
	X-P-87-4-4-X-3 (Exp #4)	10.7	12.9	22.2	12.5	9.77	8.54
	X-P-87-4-4-X-14 (Exp #4)	17.8	19.2	19.8	19.6	12.7	11.5
Xrcc4-/- Polq-/- p53-/- + Xrcc4	Polq-2-307-Xr25+Xrcc4 (Exp #3)	4.27	11.6	9.9	13.9	13.2	13.4
	Xr307-3-Polq-35+Xrcc4 (Exp #3)	6.67	10.6	8.36	6.27	6.15	5.74
	Polq307-2-Xr25+Xrcc4 (Exp #4)	8.68	10.6	10.3	17.2	9.12	16.5
	Xr307-3-Polq-35+Xrcc4 (Exp #4)	4.69	8.21	7.55	6.09	5.4	8.38

## Sheet: Fig 5F
	Time of death after injection (days)
Xrcc4-/- p53-/- Mock	15	16	16	17	17	19	21	23	27	28	30
Xrcc4-/- p53-/- Dasa	35	36	36	37	37	38	39	41	42	45	43	44
Xrcc4-/- Polq-/- p53-/- Mock	23	24	24	29	31	32	33	24
Xrcc4-/- Polq-/- p53-/- Dasa	69	73	78	82	88	Alive	Alive	Alive	Alive

## Sheet: Supp Figure 4A
	% of total junctions
𝛍-homology (bp)	WT (12095 & 12096) ABLKi	WT (12095 & 12096) Released	Xrcc4 -/- p53 -/- (Xr15307-3) Released	Xrcc4 -/- p53 -/- (Xr15307-11) Released
0	70.9677	76.9231	21.6216	13.8889
1	6.45161	7.69231	16.2162	2.77778
2	3.22581	15.3846	8.10811	25
3	19.3548	0	13.5135	8.33333
4	0	0	18.9189	47.2222
5	0	0	13.5135	0
6	0	0	0	0
7	0	0	5.40541	2.77778
8	0	0	2.7027	0
9	0	0	0	0
>=10	0	0	0	0

## Sheet: Supp Figure 7C
	NT	ABLKi	Re
Igk Vs-Js joins (%)	0.0032	0.0029	0.1176

## Sheet: Supp Figure 8B,C,D,E
(B)	Junction with insertion (%)
	WT	Xrcc4-/-	p53-/-	Xrcc4-/- p53-/-
ABLKi	32.2	7.5	18.2	13.1
Released	35.2		18.9	18.2
(C)	Junction with 𝛍-homology 2-6bps (%)
	WT	Xrcc4-/-	p53-/-	Xrcc4-/- p53-/-
ABLKi	17.3	43.3	21.6	52.9
Released	18.2		22.3	58.5
(D)	% of total joins
	𝛍-homology (bp)	WT	p53 -/-	Xrcc4 -/- p53 -/-	Xrcc4-/-
ABLKi	0	64.2324	58.7414	26.8293	27.3528
	1	16.2315	19.0565	15.122	28.7287
	2	10.3661	13.4626	17.8049	24.9312
	3	3.68576	4.34177	17.0732	11.1172
	4	1.80283	2.05228	10.7317	3.8525
	5	0.325673	0.522806	6.34146	1.87122
	6	1.16245	1.22027	0.97561	1.541
	>=7	0.766329	0.602467	5.12195	0.605394
	2~6	17.3428	21.5997	52.9268	43.3132
(E)	% of total joins
	𝛍-homology (bp)	WT	p53 -/-	Xrcc4 -/- p53 -/-
Released	0	66.1609	61.0007	29.0387
	1	14.8949	16.1305	10.2509
	2	11.2538	14.32	21.926
	3	3.62803	3.71305	17.9059
	4	1.68624	2.10797	10.6732
	5	0.51593	1.03078	5.58086
	6	1.16157	1.18744	2.39298
	>=7	0.698594	0.509546	2.23151
	2~6	18.2455	22.3592	58.4789

## Sheet: Supp Figure 11
Genotype	# clone	OD	OD	MEAN OD	SD
WT	12095	0.6097	0.424	0.51685	0.09285
	12096	0.6099	0.6372	0.62355	0.01365
p53-/-	15307	0.4432	0.4409	0.44205	0.00115
	6920.1	0.7467	0.6531	0.6999	0.0468
Xrcc4-/- p53-/-	Xr15307-3	0.5233	0.4218	0.47255	0.05075
	Xr15307-11	0.8867	1.1425	1.0146	0.1279
Xrcc4-/- Parp1-/-p53 -/-	Xr-P1P2Fp53-2	0.1471	0.1206	0.13385	0.01325
	Xr-P1P2Fp53-3	0.2085	0.2181	0.2133	0.0048
	Xr-P1P2Fp53-4	0.1134	0.1045	0.10895	0.00445

[truncated: 7 more sheets: Supp Figure 12A, Supp Figure 12B, Supp Figure 12C, Supp Figure 13A,B, Supp Figure 13C, Supp Figure 15B, Supp_Edu_Rag]
